# Supplementary material for: Redosing with Intralymphatic GAD-Alum in the Treatment of Type 1 Diabetes: The DIAGNODE-B Pilot Trial
Source: Int J Mol Sci. 2025 Jan 4;26(1):374. doi: 10.3390/ijms26010374 (PMC11720063; doi:10.3390/ijms26010374)
Supplement: Supplementary file 1 [file ijms-26-00374-s001.zip]

Archive with 1 entries (1 files):
- ijms-3362791-supplementary.pdf
